# Supplementary material for: STOML2 restricts mitophagy and increases chemosensitivity in pancreatic cancer through stabilizing PARL-induced PINK1 degradation
Source: Cell Death Dis. 2023 Mar 11;14(3):191. doi: 10.1038/s41419-023-05711-5 (PMC10008575; doi:10.1038/s41419-023-05711-5)
Supplement: Supplementary file 6 — Supplemental Table 1 [file 41419_2023_5711_MOESM6_ESM.xlsx]

## Sheet: Sheet1
Gene	Sequence(5'-3')	Application
PGC1α	F: CAGAGAGTATGAGAAGCGAGAG	qRT-PCR
	R: AGCATCACAGGTATAACGGTAG
NRF1	F: GCTACTTACACCGAGCATAGTA	qRT-PCR
	R: CTCAAATACATGAGGCCGTTTC
TFAM	F: TTCCAAGAAGCTAAGGGTGATT	qRT-PCR
	R: AGAAGATCCTTTCGTCCAACTT
β-actin	F: CTCCATCCTGGCCTCGCTGT	qRT-PCR
	R: GCTGTCACCTTCACCGTTCC
